# Supplementary material for: Radical resection and hyperthermic intraperitoneal chemotherapy (HIPEC) in the treatment of high risk recurrent retroperitoneal sarcoma—A pilot study in a tertiary Asian centre
Source: PLoS One. 2024 Apr 4;19(4):e0300594. doi: 10.1371/journal.pone.0300594 (PMC10994346; doi:10.1371/journal.pone.0300594)
Supplement: S1 Data — (XLSX) [file pone.0300594.s003.xlsx]

## Sheet: Sheet1
	Patient 1	Patient 2	Patient 3	Patient 4	Patient 5	Patient 6
ASA score	III	II	II	II	III	II
Co-morbidities	Diabetes mellitus, Hyperlipidemia Chronic kidney disease	NA	Graves' Disease	Papillary thyroid cancer	Diabetes Mellitus Hypertension Hyperlipidemia Chronic kidney disease	NA
Age at diagnosis	56	37	49	59	76	34
Index operation	L nephrectomy, L hemicolectomy, RPS	Right retroperitonal LPS _ Right salphingoopherectomy	Resection with partial right nephrectomy	Resection with L nephrectomy, splenectomy, distal pancreatectomy, left hemicolectomy and diaphragm	Extended resection left RPS - en bloc left nephrectomy, colectomy	Bilateral salphingoopherectomy
Index histology	DDLPS	DDLPS	WDLPS	WDLPS with foci DDLPS	DDLPS	DDLPS
Margins of index surgery	R1	R0	R1	R1 at pancreatic tail	R1	R1
Initial size (cm)	17	9	20	30.09	20	33
Location of recurrence prior to CRS HIPEC	Local	Local	Local	Local	Local	Local
Duration between index diagnosis and CRS HIPEC (months)	43	29	100	27	14	30
Length of hospital stay (days)	5	6	12	9	6	6
Operation time (mins)	420	275	330	490	220	200
Blood loss (ml)	600	300	500	1000	500	5100
ICU stay (days)	0	0	0	1	0	0
Margin status	R1	R0	R1	R1	R1	R1
Histology	WD+DDLPS	DDLPS	DDLPS	DDLPS	DDLPS	DDLPS
Location of recurrence post HIPEC	Metastases	Local	Local	Metastases	Metastases	Local
Duration between CRS HIPEC and recurrence post-HIPEC (months)	11	11	24	6	21	7
Current status	Dead	Alive	Dead	Alive	Dead	Alive
